# Supplementary material for: Divergent roles of the acetyl-CoA synthetases RkACS1 and RkACS2 in carotenoid and lipid biosynthesis in Rhodosporidium kratochvilovae
Source: Appl Microbiol Biotechnol. 2025 Jun 7;109(1):140. doi: 10.1007/s00253-025-13534-x (PMC12145312; doi:10.1007/s00253-025-13534-x)
Supplement: Supplementary file 3 — Supplementary file3 (XLSX 12 KB) [file 253_2025_13534_MOESM3_ESM.xlsx]

## Sheet: Sheet1
#Batch CD-search tool	NIH/NLM/NCBI
#cdsid	QM3-qcdsearch-2E48FF0D89A53E2F-3C426B70A6B5BED0
#datatype	feats
#status	0
#Start time	2024-07-11T12:09:22	Run time	0:00:00:27
#status	success
Query	Type	Title	coordinates	complete size	mapped size	source domain
Q#1 - >RkACS1	specific	active site	F169,A170,G171,R197,K200,I202,A309,I314,T315,T337,P338,V339,T363,A364,L367,V390,G391,E392,P393,D415,T416,Y417,W418,Q419,T420,D506,I518,R521,S529,G530,H531,R532,R594,P599,F600	35	35	341270
Q#1 - >RkACS1	specific	AMP binding site	I314,T315,V390,G391,E392,P393,D415,T416,Y417,W418,Q419,T420,D506,I518,R521,R532	16	16	341270
Q#1 - >RkACS1	specific	CoA binding site	F169,A170,G171,R197,K200,I202,A309,T315,T337,P338,V339,T363,A364,L367,S529,G530,H531,R594,P599	19	19	341270
Q#1 - >RkACS1	specific	acetate binding site	I314,T315,V390,G391,W418	5	5	341270
Q#1 - >RkACS1	specific	acyl-activating enzyme (AAE) consensus motif	I265,T268,S269,G270,S271,T272,G273,P275,K276	9	9	341270
Q#2 - >ScACS1	specific	active site	F220,A221,G222,R248,K251,I253,G361,I366,T367,T389,P390,A391,T415,A416,L419,V442,G443,E444,P445,D467,T468,Y469,W470,Q471,T472,D559,I571,R574,S582,G583,H584,R585,R650,P655,F656	35	35	341270
Q#2 - >ScACS1	specific	AMP binding site	I366,T367,V442,G443,E444,P445,D467,T468,Y469,W470,Q471,T472,D559,I571,R574,R585	16	16	341270
Q#2 - >ScACS1	specific	CoA binding site	F220,A221,G222,R248,K251,I253,G361,T367,T389,P390,A391,T415,A416,L419,S582,G583,H584,R650,P655	19	19	341270
Q#2 - >ScACS1	specific	acetate binding site	I366,T367,V442,G443,W470	5	5	341270
Q#2 - >ScACS1	specific	acyl-activating enzyme (AAE) consensus motif	L317,T320,S321,G322,S323,T324,G325,P327,K328	9	9	341270
Q#3 - >RkACS2	generic	active site	S302,T343,T344,S393,R395,Y396,V399,A422,G423,N446,G447,T448,G449,G450,T451,D539,V552,R555,G563,G564,V565,R566,R629	23	23	341265
Q#3 - >RkACS2	generic	AMP binding site	S302,A422,G423,N446,G447,T448,G449,G450,T451,D539,V552,R555,R566,K648	14	14	341265
Q#3 - >RkACS2	generic	CoA binding site	T343,R395,Y396,V399,A422,G563,G564,V565,R623,R629	10	10	341265
Q#3 - >RkACS2	generic	acyl-activating enzyme (AAE) consensus motif	I299,S302,S303,G304,T305,T306,G307,P309,K310	9	9	341265
Q#4 - >ScACS2	specific	active site	F178,A179,G180,R206,K209,I211,G319,I324,T325,T347,P348,A349,T373,A374,L377,V400,G401,E402,P403,D425,T426,M427,W428,Q429,T430,D516,I528,R531,S539,G540,H541,R542,R612,P617,F618	35	35	341270
Q#4 - >ScACS2	specific	AMP binding site	I324,T325,V400,G401,E402,P403,D425,T426,M427,W428,Q429,T430,D516,I528,R531,R542	16	16	341270
Q#4 - >ScACS2	specific	CoA binding site	F178,A179,G180,R206,K209,I211,G319,T325,T347,P348,A349,T373,A374,L377,S539,G540,H541,R612,P617	19	19	341270
Q#4 - >ScACS2	specific	acetate binding site	I324,T325,V400,G401,W428	5	5	341270
Q#4 - >ScACS2	specific	acyl-activating enzyme (AAE) consensus motif	L275,T278,S279,G280,S281,T282,G283,P285,K286	9	9	341270
